# Supplementary material for: Pan-Phosphodiesterase Inhibitors Attenuate TGF-β-Induced Pro-Fibrotic Phenotype in Alveolar Epithelial Type II Cells by Downregulating Smad-2 Phosphorylation
Source: Pharmaceuticals (Basel). 2022 Mar 30;15(4):423. doi: 10.3390/ph15040423 (PMC9024446; doi:10.3390/ph15040423)
Supplement: Supplementary file 1 [file pharmaceuticals-15-00423-s001.zip]

Archive with 1 entries (1 files):
- pharmaceuticals-1627987-SM.pdf
